# Supplementary material for: Network‐based systematic dissection of exercise‐induced inhibition of myosteatosis in older individuals
Source: J Physiol. 2023 Dec 15;603(1):45–67. doi: 10.1113/JP285349 (PMC11702919; doi:10.1113/JP285349)
Supplement: Supplementary file 2 — Raw data [file TJP-603-45-s002.xlsx]

## Sheet: Fig1
Fig1B								Fig1C		Fig1D, E
GEO	Group	Muscle	n	Sex	Age	BMI		Genes positively associated with glucose infusion rate		Group	PC1	PC2
GSE117525	Resistance exericse	vastus lateralis	8	F	70.6	23		AASS		Aged resistance exercise	3.82113	0.734995
GSE117525	Resistance exericse	vastus lateralis	7	M	70	23.9		ADAR		Aged resistance exercise	1.56915	-2.33085
GSE28422	Resistance exericse	vastus lateralis	6	F	84	25.6		ALDH6A1		Aged resistance exercise	1.09418	-1.80638
GSE28422	Resistance exericse	vastus lateralis	6	M	84	25.6		AMFR		Aged resistance exercise	0.329333	-3.73514
GSE97084	Resistance exericse	vastus lateralis	9	U	70.7	27.3		ARF1		Aged resistance exercise	2.94241	-1.16734
GSE113165	Immobilization	vastus lateralis	11	M	68	25.1024		BCAT2		Aged immobilization	-2.96981	2.13068
GSE113165	Immobilization	vastus lateralis	7	F	68	25.1024		BDH1		Aged immobilization	-2.36736	2.47642
								C7orf25		Young resistance exercise	2.67243	2.31197
								CCDC176		Young resistance exercise	2.7168	1.32512
								CDK7		Young resistance exercise	2.61923	-0.243126
								CLEC3B		Young immobilization	-4.94247	5.03889
								DBNDD1		Young immobilization	-7.48501	-4.73524
								DDR1
								DHCR24
								DHTKD1
								ENPP1
								FANCE
								FRZB
								GAB3
								GNG5
								GPT
								HERC6
								HFE2
								HNRNPU
								HSPA2
								LDHD
								MSL3
								NAPB
								NEGR1
								PDK4
								PIGA
								PITHD1
								POLR1E
								POLR3GL
								PPM1K
								QSOX2
								RCAN1
								SAYSD1
								SF3A1
								SIN3A
								SLFNL1
								SNAP23
								SPCS2
								SSBP2
								SSU72
								ST3GAL2
								SYAP1
								TAF1
								TAF11
								TIGD7
								TRA2A
								TSPAN17
								TTC7B
								UBTD1
								ZNF10
								ZNF561
								ZNF692
								ZNF75A
								ZRANB2

## Sheet: Fig2
Fig2A, B				Fig2C
Group	PC1	PC2		Term	NES	-log10 FDR
Aged resistance exercise	-32.8622	-10.2474		ELECTRON TRANSPORT CHAIN (OXPHOS SYSTEM IN MITOCHONDRIA) WP111	-3.36395	0
Aged resistance exercise	-12.9786	31.0552		MIRNA TARGETS IN ECM AND MEMBRANE RECEPTORS WP2911	-2.96411	0
Aged resistance exercise	-15.2596	33.1038		MITOCHONDRIAL COMPLEX I ASSEMBLY MODEL OXPHOS SYSTEM WP4324	-2.88328	0
Aged resistance exercise	-5.76336	43.2059		OXIDATIVE PHOSPHORYLATION WP623	-2.86113	0
Aged resistance exercise	-43.0545	21.2994		MITOCHONDRIAL CIV ASSEMBLY WP4922	-2.65768	0
Aged immobilization	26.3794	-45.5699		METABOLIC REPROGRAMMING IN COLON CANCER WP4290	-2.60044	0
Aged immobilization	34.7496	-25.6609		PROSTAGLANDIN SYNTHESIS AND REGULATION WP98	-2.46299	0.000366
Young resistance exercise	-36.2817	-21.6111		FATTY ACID BETA-OXIDATION WP143	-2.40216	0.000484
Young resistance exercise	-19.4489	14.4583		AMINO ACID METABOLISM WP3925	-2.38278	0.000701
Young resistance exercise	-43.7118	8.93789		UREA CYCLE AND ASSOCIATED PATHWAYS WP4595	-2.36106	0.000762
Young immobilization	20.3407	-92.8134		MATRIX METALLOPROTEINASES WP129	-2.35139	0.000693
Young immobilization	127.891	43.8421		NONALCOHOLIC FATTY LIVER DISEASE WP4396	-2.30937	0.000937
				INFLAMMATORY RESPONSE PATHWAY WP453	-2.30695	0.000865
				FOCAL ADHESION WP306	-2.30169	0.000804
				GLYCOLYSIS AND GLUCONEOGENESIS WP534	-2.25373	0.00140484
				COMPLEMENT SYSTEM WP2806	-2.24828	0.00148377
				FATTY ACID BIOSYNTHESIS WP357	-2.1699	0.00294219
				PRIMARY FOCAL SEGMENTAL GLOMERULOSCLEROSIS (FSGS) WP2572	-2.14752	0.00333533
				MITOCHONDRIAL COMPLEX III ASSEMBLY WP4921	-2.12877	0.00434167
				PATHOGENIC ESCHERICHIA COLI INFECTION WP2272	-2.10537	0.00568584
				TCA CYCLE (AKA KREBS OR CITRIC ACID CYCLE) WP78	-2.09065	0.00662852
				ALLOGRAFT REJECTION WP2328	-2.06979	0.00792049
				PPAR SIGNALING PATHWAY WP3942	-1.99239	0.0173969
				TYPE I COLLAGEN SYNTHESIS IN THE CONTEXT OF OSTEOGENESIS IMPERFECTA WP4786	-1.93061	0.0294743
				STATIN INHIBITION OF CHOLESTEROL PRODUCTION WP430	-1.87365	0.0483235

## Sheet: Fig3
Fig3A		Fig3B					Fig3D			Fig3E
Differentially expressed genes across miR-206 KO mice and wild type		Term	P-value	Adjusted P-value	-log10 FDR		Group	FAPs NES		Group	Gene	Zscore
ACSL1		Adipogenesis WP236	1.87e-12	5.39e-10	9.27		Aged resistance exercise	2.881		Aged resistance exercise	BGN	0.801327
ADIPOQ		PPAR signaling pathway WP3942	2.61e-09	3.75e-07	6.43		Aged resistance exercise	2.439		Aged resistance exercise	BGN	0.467669
ADRB3		Senescence and Autophagy in Cancer WP615	1.42e-07	1.36e-05	4.87		Aged resistance exercise	1.766		Aged resistance exercise	BGN	0.391821
AGRN		IL-18 signaling pathway WP4754	1.66e-06	0.00012	3.92		Aged resistance exercise	2.218		Aged resistance exercise	BGN	0.270391
AHNAK		Focal Adhesion WP306	3.82e-06	0.00022	3.66		Aged resistance exercise	2.148		Aged resistance exercise	BGN	0.914734
AKAP12		Type II interferon signaling (IFNG) WP619	9.95e-06	0.00047	3.33		Aged immobilization	-1.678		Aged immobilization	BGN	-1.5372
ALDH1A2		Complement system WP2806	1.14e-05	0.00047	3.33		Aged immobilization	-1.78		Aged immobilization	BGN	-1.30874
ANGPTL4		SARS-CoV-2 innate immunity evasion and cell-specific immune response WP5039	1.31e-05	0.000471	3.33		Young resistance exercise	-1.287		Aged resistance exercise	TIMP1	0.489745
ANPEP		PI3K-Akt signaling pathway WP4172	1.61e-05	0.000516	3.29		Young resistance exercise	1.27		Aged resistance exercise	TIMP1	1.0771
APOD		Vitamin A and carotenoid metabolism WP716	2.12e-05	0.000609	3.22		Young resistance exercise	2.051		Aged resistance exercise	TIMP1	0.306895
APOE		miRNA targets in ECM and membrane receptors WP2911	2.39e-05	0.000627	3.2		Young immobilization	1.188		Aged resistance exercise	TIMP1	0.179613
ATP1A2		Immune response to tuberculosis WP4197	2.88e-05	0.000655	3.18		Young immobilization	-2.562		Aged resistance exercise	TIMP1	0.567356
B2M		Aryl Hydrocarbon Receptor Netpath WP2586	2.96e-05	0.000655	3.18					Aged immobilization	TIMP1	-1.90935
BGN		Ebola Virus Pathway on Host WP4217	7.21e-05	0.00148282	2.83					Aged immobilization	TIMP1	-0.711357
BICC1		Focal Adhesion-PI3K-Akt-mTOR-signaling pathway WP3932	0.000145	0.00248668	2.6					Aged resistance exercise	COL14A1	0.553252
BST2		Endochondral Ossification with Skeletal Dysplasias WP4808	0.000147	0.00248668	2.6					Aged resistance exercise	COL14A1	0.670446
CCBE1		Endochondral Ossification WP474	0.000147	0.00248668	2.6					Aged resistance exercise	COL14A1	-0.0791058
CCDC80		Oncostatin M Signaling Pathway WP2374	0.000158	0.00252827	2.6					Aged resistance exercise	COL14A1	0.0449243
CCND2		AGE/RAGE pathway WP2324	0.00017	0.00257526	2.59					Aged resistance exercise	COL14A1	1.34382
CD36		Fatty acid transporters WP5061	0.000355	0.00487344	2.31					Aged immobilization	COL14A1	-1.59937
CDKN1A		IL-6 signaling pathway WP364	0.000355	0.00487344	2.31					Aged immobilization	COL14A1	-0.933969
CFD		Extracellular vesicles in the crosstalk of cardiac cells WP4300	0.000419	0.00548866	2.26					Aged resistance exercise	COL5A2	-0.0649866
CFH		Glioblastoma signaling pathways WP2261	0.000469	0.00587331	2.23					Aged resistance exercise	COL5A2	-0.160747
CHL1		BMP Signaling Pathway in Eyelid Development WP3927	0.00049	0.00588516	2.23					Aged resistance exercise	COL5A2	1.0845
CILP		Vitamin B12 metabolism WP1533	0.000636	0.00698589	2.16					Aged resistance exercise	COL5A2	0.334724
CLEC3B		Photodynamic therapy-induced AP-1 survival signaling. WP3611	0.000636	0.00698589	2.16					Aged resistance exercise	COL5A2	1.26787
COL14A1		FGF23 signaling in hypophosphatemic rickets and related disorders WP4790	0.000655	0.00698589	2.16					Aged immobilization	COL5A2	-1.38081
COL5A2		TGF-beta Receptor Signaling WP560	0.000852	0.00876068	2.06					Aged immobilization	COL5A2	-1.08056
COL6A3		Hypothesized Pathways in Pathogenesis of Cardiovascular Disease WP3668	0.000961	0.00954777	2.02					Aged resistance exercise	SPARCL1	0.341028
CPXM1		TGF-beta receptor signaling in skeletal dysplasias WP4816	0.00111525	0.010361	1.98					Aged resistance exercise	SPARCL1	0.356685
CRABP1		Complement and Coagulation Cascades WP558	0.00111525	0.010361	1.98					Aged resistance exercise	SPARCL1	1.13474
CXCL12		Novel intracellular components of RIG-I-like receptor (RLR) pathway WP3865	0.00126636	0.0113973	1.94					Aged resistance exercise	SPARCL1	0.54297
CXCL14		Statin inhibition of cholesterol production WP430	0.00149269	0.0128672	1.89					Aged resistance exercise	SPARCL1	0.430816
CXCL5		Lung fibrosis WP3624	0.00151904	0.0128672	1.89					Aged immobilization	SPARCL1	-1.24351
CYP1B1		Inflammatory Response Pathway WP453	0.00164906	0.0131925	1.88					Aged immobilization	SPARCL1	-1.56272
DCN		Matrix Metalloproteinases WP129	0.00164906	0.0131925	1.88
DHX58		Type I interferon induction and signaling during SARS-CoV-2 infection WP4868	0.0018153	0.0141299	1.85
EGFR		Composition of Lipid Particles WP3601	0.00212598	0.0161127	1.79
EMILIN1		Fatty acid beta-oxidation WP143	0.00237543	0.0175416	1.76
ENPP1		The influence of laminopathies on Wnt signaling WP4844	0.00258328	0.018129	1.74
ERRFI1		Type III interferon signaling WP2113	0.00264381	0.018129	1.74
FABP4		Mammary gland development pathway - Involution (Stage 4 of 4) WP2815	0.00264381	0.018129	1.74
FBLN2		Regulatory circuits of the STAT3 signaling pathway WP4538	0.00332218	0.0222509	1.65
FETUB		Nuclear Receptors Meta-Pathway WP2882	0.00377135	0.023517	1.63
FLNC		Bladder cancer WP2828	0.00378961	0.023517	1.63
FN1		Ferroptosis WP4313	0.00378961	0.023517	1.63
FOXP1		IL-10 Anti-inflammatory Signaling Pathway WP4495	0.00383784	0.023517	1.63
FTL		Splicing factor NOVA regulated synaptic proteins WP4148	0.00435328	0.0254814	1.59
GALNT2		IL-2 signaling pathway WP49	0.00435328	0.0254814	1.59
GBP1		BMP2-WNT4-FOXO1 pathway in primary endometrial stromal cell differentiation WP3876	0.00451234	0.0254814	1.59
GBP4		Mammary gland development pathway - Puberty (Stage 2 of 4) WP2814	0.00451234	0.0254814	1.59
GPC6		Interleukin-11 Signaling Pathway WP2332	0.00496517	0.0274994	1.56
GPNMB		Omega-9 FA synthesis WP4724	0.00523738	0.0284597	1.55
GREM2		Thyroid hormones production and their peripheral downstream signaling effects WP4746	0.00669294	0.0356957	1.45
GSN		Metabolic pathway of LDL, HDL and TG, including diseases WP4522	0.0068358	0.0357947	1.45
HAS2		miR-509-3p alteration of YAP1/ECM axis WP3967	0.00770756	0.0396389	1.4
HELZ2		Apoptosis-related network due to altered Notch3 in ovarian cancer WP2864	0.00834336	0.0414291	1.38
IFI16		Cardiac Progenitor Differentiation WP2406	0.00834336	0.0414291	1.38
IFI44		IL-4 signaling pathway WP395	0.00878404	0.0421634	1.38
IFIT1		Interferon type I signaling pathways WP585	0.00878404	0.0421634	1.38
IFIT3		Chemokine signaling pathway WP3929	0.0095822	0.0452406	1.34
IFIT3		Thermogenesis WP4321	0.0104213	0.0484087	1.32
IGF1
IL13RA1
IL1R1
IL1RL1
IL1RN
IL33
IL4R
IL6ST
INHBB
IRF7
IRGM
IRGM
IRGM
ISG15
ITGA7
LAMC1
LARS2
LGALS3BP
LMO7
LOX
LOXL3
LPL
LRRN4CL
LTBP1
LTBP2
LY6E
MEDAG
MFAP5
MMP13
MMP2
MT1A
MT1A
MYBPC1
NEO1
NES
OASL2P
OLFML3
P4HB
PABPC1
PARP14
PCDHGC5
PCSK5
PDGFRA
PENK
PHF11
PHGDH
PHLDB2
PIEZO1
PLIN1
PLIN2
PLIN4
PLTP
PNPLA2
PODN
PRG4
PYGM
RCN3
RDH10
RNF213
RPS3A
RTP4
SAMD9L
SCD
SDC4
SEMA3C
SERPINA3
SERPINE1
SERPING1
SFRP1
SFRP4
SGK1
SLC16A2
SLC39A14
SLFN11
SOCS3
SOD3
SORT1
SP100
SPARCL1
SPP1
SPTBN1
SRL
STAT1
STAT2
SULF1
TAGLN
TGFBI
TGM2
TIMP1
TMEM176A
TMEM176B
TOM1
TOR1AIP1
TPM4
TRIM72
UGCG
USP18
VAT1
VSTM4

## Sheet: Fig4
Fig4B			Fig4C, D
Group	miR-206 NES score		Group	PC1	PC2
Aged resistance exercise	1.576		Aged resistance exercise	-3.21205	0.645535
Aged resistance exercise	1.664		Aged resistance exercise	-1.67035	-1.70423
Aged resistance exercise	1.658		Aged resistance exercise	-1.6065	-1.65768
Aged resistance exercise	1.623		Aged resistance exercise	-1.84835	-0.428405
Aged resistance exercise	1.576		Aged resistance exercise	-3.07346	-1.27458
Aged immobilization	-0.832		Aged immobilization	4.49367	0.142305
Aged immobilization	0.908		Aged immobilization	2.58834	1.06296
Young resistance exercise	1.009		Young resistance exercise	-1.78557	0.333552
Young resistance exercise	1.092		Young resistance exercise	-0.670226	-0.446991
Young resistance exercise	0.672		Young resistance exercise	-3.16428	-0.433749
Young immobilization	1.544		Young immobilization	2.10325	7.33542
Young immobilization	-1.071		Young immobilization	7.84553	-3.57413

## Sheet: Fig5
Fig5E			Fig5F					Fig5G
Group	Eigengene expression of module 2		Term	P-value	Adjusted P-value	-log10 FDR		Genes	EdgeCount
Aged resistance exercise	0.331821		Striated Muscle Contraction Pathway WP383	6.73e-17	3.28e-14	13.48		PPARGC1A (PGC1A)	92
Aged resistance exercise	0.314208		VEGFA-VEGFR2 Signaling Pathway WP3888	1.55e-11	3.78e-09	8.42		TMEM161A	43
Aged resistance exercise	0.132951		Senescence and Autophagy in Cancer WP615	1.25e-10	1.55e-08	7.81		XIRP2	42
Aged resistance exercise	0.0848865		Focal Adhesion WP306	1.27e-10	1.55e-08	7.81		PLXDC1	33
Aged resistance exercise	0.267325		Regulation of Actin Cytoskeleton WP51	2.99e-10	2.92e-08	7.53		CMBL	32
Aged immobilization	-0.731467		Primary focal segmental glomerulosclerosis (FSGS) WP2572	7.46e-08	6.07e-06	5.22		ADAMTS9	29
Aged immobilization	-0.399724		Pathogenic Escherichia coli infection WP2272	2.65e-07	1.85e-05	4.73		CYCS	28
			Fatty acid beta-oxidation WP143	1.63e-06	8.85e-05	4.05		IMPDH2	27
			Mitochondrial LC-Fatty Acid Beta-Oxidation WP368	1.63e-06	8.85e-05	4.05		TP63	27
			AGE/RAGE pathway WP2324	3.31e-06	0.000162	3.79		CSRP3	25
			Glycolysis and Gluconeogenesis WP534	5.38e-06	0.000239	3.62		CD99L2	24
			Nonalcoholic fatty liver disease WP4396	7.22e-06	0.000294	3.53		BLCAP	20
			Cytoplasmic Ribosomal Proteins WP477	9.32e-06	0.00035	3.46		SF3A1	17
			Endochondral Ossification with Skeletal Dysplasias WP4808	1.12e-05	0.000365	3.44		PDE11A	14
			Endochondral Ossification WP474	1.12e-05	0.000365	3.44		KEAP1	13
			Electron Transport Chain (OXPHOS system in mitochondria) WP111	1.86e-05	0.000566	3.25		ENPP1	13
			Pathways in clear cell renal cell carcinoma WP4018	2.05e-05	0.00059	3.23		BRF2	11
			IL-18 signaling pathway WP4754	3.34e-05	0.000907	3.04		MYOT	10
			Focal Adhesion-PI3K-Akt-mTOR-signaling pathway WP3932	0.000123	0.00316267	2.5		EMP1	10
			Fatty Acid Biosynthesis WP357	0.000151	0.00368355	2.43		CEP68	10
			TGF-beta Signaling Pathway WP366	0.00017	0.00376982	2.42		SLC16A1	10
			Factors and pathways affecting insulin-like growth factor (IGF1)-Akt signaling WP3850	0.000176	0.00376982	2.42		GOLIM4	9
			Integrin-mediated Cell Adhesion WP185	0.000178	0.00376982	2.42		VDAC3	9
			MicroRNAs in cardiomyocyte hypertrophy WP1544	0.000258	0.00524082	2.28		ASTN2	9
			Glycogen Synthesis and Degradation WP500	0.000332	0.00625048	2.2		SAMD8	9
			Computational Model of Aerobic Glycolysis WP4629	0.000333	0.00625048	2.2		EGFLAM	9
			Fas ligand pathway and stress induction of heat shock proteins WP314	0.000488	0.00882218	2.05		CXCL14	8
			PI3K-Akt signaling pathway WP4172	0.000514	0.00895438	2.05		CLCN4	8
			Amino Acid metabolism WP3925	0.0006	0.00983555	2.01		DSTYK	8
			Ketogenesis and Ketolysis WP4742	0.000605	0.00983555	2.01		RNF169	8
			Nuclear Receptors Meta-Pathway WP2882	0.000672	0.0105792	1.98		ZFAND5	7
			G Protein Signaling Pathways WP35	0.000749	0.0110329	1.96		SHISA5	7
			Insulin Signaling WP481	0.000767	0.0110329	1.96		ATP1A1	7
			Nanoparticle-mediated activation of receptor signaling WP2643	0.000777	0.0110329	1.96		HK2	7
			Head and Neck Squamous Cell Carcinoma WP4674	0.000791	0.0110329	1.96		MFAP5	7
			Nephrotic syndrome WP4758	0.000832	0.0112819	1.95		PRDX1	7
			EGF/EGFR signaling pathway WP437	0.000898	0.0118451	1.93		TRIM32	6
			Spinal Cord Injury WP2431	0.00104832	0.0134627	1.87		CRYAB	6
			PPAR signaling pathway WP3942	0.00130584	0.0163397	1.79		MDFIC	6
			G13 Signaling Pathway WP524	0.00135079	0.0163518	1.79		FOXO4	6
			Fragile X Syndrome WP4549	0.00137382	0.0163518	1.79		PAK1	6
			Ferroptosis WP4313	0.0016056	0.0186555	1.73		SMPX	6
			Oxidative phosphorylation WP623	0.00190235	0.0215894	1.67		SLC25A28	6
			Mevalonate arm of cholesterol biosynthesis pathway WP4190	0.00248366	0.0275461	1.56		PPM1B	6
			Ebola Virus Pathway on Host WP4217	0.00268067	0.0284924	1.55		TM4SF1	6
			MFAP5 effect on permeability and motility of endothelial cells via cytoskeleton rearrangement WP4560	0.0027068	0.0284924	1.55		DDI2	5
			EGFR Tyrosine Kinase Inhibitor Resistance WP4806	0.00274414	0.0284924	1.55		TRIM39	5
			Arrhythmogenic Right Ventricular Cardiomyopathy WP2118	0.00295903	0.0300812	1.52		IL6R	5
			Small cell lung cancer WP4658	0.00302045	0.0300812	1.52		PPIF	5
			Mitochondrial CIV Assembly WP4922	0.00311663	0.0304183	1.52		ANKRD1	5
			Myometrial relaxation and contraction pathways WP289	0.00335485	0.0321013	1.49
			Association Between Physico-Chemical Features and Toxicity Associated Pathways WP3680	0.00391613	0.0367514	1.43
			Ras signaling WP4223	0.00411822	0.0379187	1.42
			Androgen receptor signaling pathway WP138	0.00487518	0.0435783	1.36
			Mammary gland development pathway - Puberty (Stage 2 of 4) WP2814	0.00491149	0.0435783	1.36
			Gastrin signaling pathway WP4659	0.00524885	0.0456563	1.34
			ErbB signaling pathway WP673	0.00533281	0.0456563	1.34

## Sheet: Fig6
Fig6C		Fig6D				Fig6E			Fig6G			Fig6H
Top15 neighborhood genes of SPARCL1		Seeded gene	Number of edges used for_x000B_regulatory network construction	Rank		Genes	Phenotype overlapped		Group	Log FC		Samples	% Rejuvenation of PGC-1A
HEG1		BGN	Top5000	9		PGC1A	12		Aged resistance exercise	0.0132		GSE28422 baseline, male	0
RORC		COL5A2	Top5000	12		PSMD4	1		Aged resistance exercise	0.0411		GSE28422 exercise, male	74.6731
PSMA7		COL14A1	Top5000	34		PSMA7	1		Aged resistance exercise	0.082		GSE28422 baseline, female	0
TAGLN2		SPARCL1	Top5000	8					Aged resistance exercise	0.08		GSE28422 exercise, female	70.7177
NUP93		TIMP1	Top5000	7					Aged resistance exercise	0.1138		GSE97084 baseline	0
SF3A1		BGN	Top10000	31					Aged immobilization	-0.5109		GSE97084 exercise	30.8191
TM4SF1		COL5A2	Top10000	14					Aged immobilization	-0.3593
PPARGC1A (PGC1A)		COL14A1	Top10000	95					Young resistance exercise	0.096124
CD99L2		SPARCL1	Top10000	15					Young resistance exercise	0.0619563
MBD1		TIMP1	Top10000	14					Young resistance exercise	0.218188
SLC25A28		BGN	Top20000	25					Young immobilization	-0.33421
CLIC4		COL5A2	Top20000	12					Young immobilization	-0.140131
FAT1		COL14A1	Top20000	28
STARD13		SPARCL1	Top20000	2
WDR5		TIMP1	Top20000	1
		BGN	Top50000	29
		COL5A2	Top50000	30
		COL14A1	Top50000	33
		SPARCL1	Top50000	12
		TIMP1	Top50000	5
		BGN	Top100000	31
		COL5A2	Top100000	14
		COL14A1	Top100000	95
		SPARCL1	Top100000	15
		TIMP1	Top100000	14

## Sheet: Fig7
Fig7B				Fig7C
Group	NES for FAPs adipogenesis (miR-206 deletion)	NES for MME+ FAPs signature		Group	Gene	Zscore
Aged resistance exercise	2.881	1.89		Aged resistance exercise	COL4A1	-0.0435915
Aged resistance exercise	2.439	1.966		Aged resistance exercise	COL4A1	-0.247293
Aged resistance exercise	1.766	2.024		Aged resistance exercise	COL4A1	1.27772
Aged resistance exercise	2.218	1.938		Aged resistance exercise	COL4A1	0.642322
Aged resistance exercise	2.148	2.076		Aged resistance exercise	COL4A1	0.872516
Aged immobilization	-1.678	-1.295		Aged immobilization	COL4A1	-1.27651
Aged immobilization	-1.78	-1.326		Aged immobilization	COL4A1	-1.22517
Young resistance exercise	-1.287	1.406		Aged resistance exercise	SMOC2	0.175805
Young resistance exercise	1.27	1.696		Aged resistance exercise	SMOC2	0.107984
Young resistance exercise	2.051	2.046		Aged resistance exercise	SMOC2	1.16653
Young immobilization	1.188	-0.612		Aged resistance exercise	SMOC2	0.303679
Young immobilization	-2.562	-1.544		Aged resistance exercise	SMOC2	0.937071
				Aged immobilization	SMOC2	-1.39752
				Aged immobilization	SMOC2	-1.29355

## Sheet: Fig8
Fig8B			Fig8E
Term	-log10 FDR		Term	-log10 FDR
Focal Adhesion WP306	7.296		Electron Transport Chain (OXPHOS system in mitochondria) WP111	49.1
VEGFA-VEGFR2 Signaling Pathway WP3888	5.487		Nonalcoholic fatty liver disease WP4396	44.9
Focal Adhesion-PI3K-Akt-mTOR-signaling pathway WP3932	5.192		Mitochondrial complex I assembly model OXPHOS system WP4324	27.2
Striated Muscle Contraction Pathway WP383	5.192		Oxidative phosphorylation WP623	24.7
Small cell lung cancer WP4658	3.156		Mitochondrial complex III assembly WP4921	12.9
Glycogen Synthesis and Degradation WP500	3.156		Glycolysis and Gluconeogenesis WP534	8.88
Initiation of transcription and translation elongation at the HIV-1 LTR WP3414	3.115		Mitochondrial CIV Assembly WP4922	7.35
PI3K-Akt signaling pathway WP4172	3.115		TCA Cycle (aka Krebs or citric acid cycle) WP78	5.36
Prolactin Signaling Pathway WP2037	3.115		NAD Metabolism in Oncogene-Induced Senescence and Mitochondrial Dysfunction-Associated Senescence WP5046	4.59
Fatty acid beta-oxidation WP143	3.03		Fatty Acid Biosynthesis WP357	3.49
Pathways in clear cell renal cell carcinoma WP4018	2.702		Alanine and aspartate metabolism WP106	3.37
Endochondral Ossification with Skeletal Dysplasias WP4808	2.54		Urea cycle and associated pathways WP4595	3.37
Endochondral Ossification WP474	2.54		Metabolic reprogramming in colon cancer WP4290	3.25
miRNA targets in ECM and membrane receptors WP2911	2.54		TCA Cycle and Deficiency of Pyruvate Dehydrogenase complex (PDHc) WP2453	2.92
Senescence and Autophagy in Cancer WP615	2.54		Mitochondrial LC-Fatty Acid Beta-Oxidation WP368	2.84
Fas ligand pathway and stress induction of heat shock proteins WP314	2.531		Fatty acid beta-oxidation WP143	2.73
Nonalcoholic fatty liver disease WP4396	2.42		Immune response to tuberculosis WP4197	2.35
MicroRNAs in cardiomyocyte hypertrophy WP1544	2.305		Type III interferon signaling WP2113	2.34
Primary focal segmental glomerulosclerosis (FSGS) WP2572	2.254		Amino Acid metabolism WP3925	2.34
Mitochondrial LC-Fatty Acid Beta-Oxidation WP368	2.245		Nephrotic syndrome WP4758	2.24
Regulation of Actin Cytoskeleton WP51	2.196		IL-10 Anti-inflammatory Signaling Pathway WP4495	2.15
IL-18 signaling pathway WP4754	2.196		Nanomaterial induced apoptosis WP2507	1.52
Fatty acid transporters WP5061	2.196		PPAR signaling pathway WP3942	1.52
MFAP5 effect on permeability and motility of endothelial cells via cytoskeleton rearrangement WP4560	2.196		Disorders of the Krebs cycle WP4236	1.37
Cardiac Hypertrophic Response WP2795	1.889		Mitochondrial CII Assembly WP4920	1.27
Ciliary landscape WP4352	1.861		PPAR-alpha pathway WP2878	1.24
Apoptosis WP254	1.861		IL-18 signaling pathway WP4754	1.23
Genes targeted by miRNAs in adipocytes WP1992	1.856		7-oxo-C and 7beta-HC pathways WP5064	1.23
ncRNAs involved in STAT3 signaling in hepatocellular carcinoma WP4337	1.856		TCA cycle in senescence WP5050	1.13
Fatty Acid Biosynthesis WP357	1.856		Biomarkers for urea cycle disorders WP4583	0.991
Head and Neck Squamous Cell Carcinoma WP4674	1.791		Small cell lung cancer WP4658	0.991
Aryl Hydrocarbon Receptor Netpath WP2586	1.791		Type II interferon signaling (IFNG) WP619	0.919
CAMKK2 Pathway WP4874	1.791		Overview of interferons-mediated signaling pathway WP4558	0.919
Arrhythmogenic Right Ventricular Cardiomyopathy WP2118	1.772		Riboflavin and CoQ disorders WP5037	0.914
NO/cGMP/PKG mediated Neuroprotection WP4008	1.766		Primary focal segmental glomerulosclerosis (FSGS) WP2572	0.842
Apoptosis Modulation and Signaling WP1772	1.753		NAD+ metabolism WP3644	0.827
Thermogenesis WP4321	1.684		Cori Cycle WP1946	0.788
Corticotropin-releasing hormone signaling pathway WP2355	1.679		Heart Development WP1591	0.781
G Protein Signaling Pathways WP35	1.679		Oxysterols derived from cholesterol WP4545	0.75
Factors and pathways affecting insulin-like growth factor (IGF1)-Akt signaling WP3850	1.676		Farnesoid X receptor pathway WP2879	0.75
Translation Factors WP107	1.574		Mitochondrial Gene Expression WP391	0.75
PPAR signaling pathway WP3942	1.549		Energy Metabolism WP1541	0.75
miR-509-3p alteration of YAP1/ECM axis WP3967	1.549		Pathways in clear cell renal cell carcinoma WP4018	0.7
TGF-beta Signaling Pathway WP366	1.54		Ciliary landscape WP4352	0.67
Nanoparticle-mediated activation of receptor signaling WP2643	1.537		NAD+ biosynthetic pathways WP3645	0.664
Hepatitis B infection WP4666	1.494		Interferon type I signaling pathways WP585	0.644
Integrin-mediated Cell Adhesion WP185	1.494		Nuclear Receptors Meta-Pathway WP2882	0.644
DNA Replication WP466	1.468		Differentiation of white and brown adipocyte WP2895	0.591
Myometrial relaxation and contraction pathways WP289	1.436		EPO Receptor Signaling WP581	0.569
Overview of nanoparticle effects WP3287	1.436		Sulindac Metabolic Pathway WP2542	0.484
TP53 network WP1742	1.436		Mitochondrial fatty acid synthesis pathway WP4317	0.484
Glycolysis and Gluconeogenesis WP534	1.35		SARS-CoV-2 innate immunity evasion and cell-specific immune response WP5039	0.484
Nuclear Receptors Meta-Pathway WP2882	1.321		Base Excision Repair WP4752	0.484
miRNA regulation of prostate cancer signaling pathways WP3981	1.297		Type I interferon induction and signaling during SARS-CoV-2 infection WP4868	0.484
T-Cell antigen Receptor (TCR) pathway during Staphylococcus aureus infection WP3863	1.269		SARS coronavirus and innate immunity WP4912	0.484
Thyroid hormones production and their peripheral downstream signaling effects WP4746	1.249		DNA damage response (only ATM dependent) WP710	0.479
Calcium Regulation in the Cardiac Cell WP536	1.209		Host-pathogen interaction of human coronaviruses - interferon induction WP4880	0.452
Oncostatin M Signaling Pathway WP2374	1.181		Non-genomic actions of 1,25 dihydroxyvitamin D3 WP4341	0.451
AGE/RAGE pathway WP2324	1.16		Osteoblast differentiation WP4787	0.424
Association Between Physico-Chemical Features and Toxicity Associated Pathways WP3680	1.16		Host-pathogen interaction of human coronaviruses - MAPK signaling WP4877	0.424
miRNA regulation of p53 pathway in prostate cancer WP3982	1.148		Arachidonate Epoxygenase / Epoxide Hydrolase WP678	0.424
Mammary gland development pathway - Puberty (Stage 2 of 4) WP2814	1.148		Cerebral organic acidurias, including diseases WP4519	0.424
NO metabolism in cystic fibrosis WP4947	1.148		MicroRNA for Targeting Cancer Growth and Vascularization in Glioblastoma WP3593	0.424
Osteopontin Signaling WP1434	1.148		Neovascularisation processes WP4331	0.418
EGFR Tyrosine Kinase Inhibitor Resistance WP4806	1.141		Nuclear receptors WP170	0.409
Melanoma WP4685	1.133		Caloric restriction and aging WP4191	0.409
SARS-CoV-2 altering angiogenesis via NRP1 WP5065	1.099		FTO Obesity Variant Mechanism WP3407	0.409
IL-4 signaling pathway WP395	1.099		Ketogenesis and Ketolysis WP4742	0.409
Omega-3/Omega-6 FA synthesis WP4723	1.099		Peroxiredoxin 2 induced ovarian failure WP4873	0.409
Omega-9 FA synthesis WP4724	1.099		Macrophage markers WP4146	0.371
Glucocorticoid Receptor Pathway WP2880	1.099		Fas ligand pathway and stress induction of heat shock proteins WP314	0.371
EGF/EGFR signaling pathway WP437	1.061		Vitamin A and carotenoid metabolism WP716	0.364
Chemokine signaling pathway WP3929	1.045		Acute viral myocarditis WP4298	0.364
ERK Pathway in Huntington's Disease WP3853	1.045		Neurodegeneration with brain iron accumulation (NBIA) subtypes pathway WP4577	0.361
Androgen receptor signaling pathway WP138	1.045		Trans-sulfuration pathway WP2333	0.361
T-cell receptor (TCR) signaling pathway WP69	1.045		Gamma-glutamyl cycle for the biosynthesis and degradation of glutathione, including diseases WP4518	0.361
Ras signaling WP4223	1.045		Notch Signaling WP268	0.361
TNF related weak inducer of apoptosis (TWEAK) Signaling Pathway WP2036	1.017		Selenium Micronutrient Network WP15	0.361
IL-6 signaling pathway WP364	0.981		Apoptosis Modulation and Signaling WP1772	0.356
T-Cell Receptor and Co-stimulatory Signaling WP2583	0.967		Glycolysis in senescence WP5049	0.355
22q11.2 copy number variation syndrome WP4657	0.964		NAD metabolism, sirtuins and aging WP3630	0.355
Interleukin-11 Signaling Pathway WP2332	0.957		Nucleotide GPCRs WP80	0.355
Inflammatory Response Pathway WP453	0.947		Bone morphogenic protein (BMP) signaling and regulation WP1425	0.331
PI3K-AKT-mTOR signaling pathway and therapeutic opportunities WP3844	0.947		Computational Model of Aerobic Glycolysis WP4629	0.331
Airway smooth muscle cell contraction WP4962	0.947		Vitamin B12 metabolism WP1533	0.328
nsp1 from SARS-CoV-2 inhibits translation initiation in the host cell WP5027	0.947		BMP2-WNT4-FOXO1 pathway in primary endometrial stromal cell differentiation WP3876	0.309
Proteasome Degradation WP183	0.916		VEGFA-VEGFR2 Signaling Pathway WP3888	0.303
16p11.2 distal deletion syndrome WP4950	0.91		TGF-beta Receptor Signaling WP560	0.296
Simplified Interaction Map Between LOXL4 and Oxidative Stress Pathway WP3670	0.894		Wnt signaling pathway and pluripotency WP399	0.296
Sudden Infant Death Syndrome (SIDS) Susceptibility Pathways WP706	0.867		Cysteine and methionine catabolism WP4504	0.287
Glioblastoma signaling pathways WP2261	0.863		GPR40 Pathway WP3958	0.287
Alzheimer's disease WP2059	0.858		miRNAs involved in DNA damage response WP1545	0.287
Endothelin Pathways WP2197	0.858		Role of Osx and miRNAs in tooth development WP3971	0.287
Prion disease pathway WP3995	0.858		Epithelial to mesenchymal transition in colorectal cancer WP4239	0.285
Regucalcin in proximal tubule epithelial kidney cells WP4838	0.858		TGF-beta receptor signaling in skeletal dysplasias WP4816	0.285
Type I collagen synthesis in the context of Osteogenesis imperfecta WP4786	0.858		SREBF and miR33 in cholesterol and lipid homeostasis WP2011	0.285
Hepatitis C and Hepatocellular Carcinoma WP3646	0.854		Tryptophan catabolism leading to NAD+ production WP4210	0.285
IL-3 signaling pathway WP286	0.854		Pathways of nucleic acid metabolism and innate immune sensing WP4705	0.285
Thyroid stimulating hormone (TSH) signaling pathway WP2032	0.854		Canonical and non-canonical TGF-B signaling WP3874	0.275
Canonical NF-KB pathway WP4562	0.853		IL-9 signaling pathway WP22	0.275
HIF1A and PPARG regulation of glycolysis WP2456	0.853		Regulation of Wnt/B-catenin Signaling by Small Molecule Compounds WP3664	0.275
Electron Transport Chain (OXPHOS system in mitochondria) WP111	0.853		PI3K-Akt signaling pathway WP4172	0.27
Type 2 papillary renal cell carcinoma WP4241	0.847		Proteasome Degradation WP183	0.27
Pyrimidine metabolism WP4022	0.847		Fatty acid transporters WP5061	0.266
Hypertrophy Model WP516	0.847		ESC Pluripotency Pathways WP3931	0.259
Nanomaterial induced apoptosis WP2507	0.847		Apoptosis Modulation by HSP70 WP384	0.257
Acute viral myocarditis WP4298	0.837		Overview of nanoparticle effects WP3287	0.257
RAC1/PAK1/p38/MMP2 Pathway WP3303	0.837		AGE/RAGE pathway WP2324	0.255
NRF2 pathway WP2884	0.811		Thyroid stimulating hormone (TSH) signaling pathway WP2032	0.255
Host-pathogen interaction of human coronaviruses - apoptosis WP4864	0.811		Hereditary leiomyomatosis and renal cell carcinoma pathway WP4206	0.25
Netrin-UNC5B signaling pathway WP4747	0.811		DNA damage response WP707	0.245
Mesodermal commitment pathway WP2857	0.811		Galanin receptor pathway WP4970	0.24
Target Of Rapamycin (TOR) Signaling WP1471	0.811		Transcription factor regulation in adipogenesis WP3599	0.237
Role of Altered Glycolysation of MUC1 in Tumour Microenvironment WP4480	0.811		Methionine De Novo and Salvage Pathway WP3580	0.237
Supression of HMGB1 mediated inflammation by THBD WP4479	0.811		PKC-gamma calcium signaling pathway in ataxia WP4760	0.237
Pancreatic adenocarcinoma pathway WP4263	0.801		miRNA regulation of DNA damage response WP1530	0.237
Ebola Virus Pathway on Host WP4217	0.79		MECP2 and Associated Rett Syndrome WP3584	0.233
PI3K/AKT/mTOR - VitD3 signaling WP4141	0.79		Blood Clotting Cascade WP272	0.233
Vitamin D in inflammatory diseases WP4482	0.79		Glutathione metabolism WP100	0.233
Amino Acid metabolism WP3925	0.776		Ebola Virus Pathway on Host WP4217	0.233
ErbB signaling pathway WP673	0.776		Adipogenesis WP236	0.23
IL-1 signaling pathway WP195	0.772		Prolactin Signaling Pathway WP2037	0.224
Pathogenic Escherichia coli infection WP2272	0.772		IL-7 signaling pathway WP205	0.224
RANKL/RANK signaling pathway WP2018	0.772		MTHFR deficiency WP4288	0.224
Chromosomal and microsatellite instability in colorectal cancer WP4216	0.772		Relationship between inflammation, COX-2 and EGFR WP4483	0.224
DNA Mismatch Repair WP531	0.771		Regulatory circuits of the STAT3 signaling pathway WP4538	0.218
Nanoparticle triggered autophagic cell death WP2509	0.771		Glucuronidation WP698	0.217
TCA cycle in senescence WP5050	0.771		Focal Adhesion WP306	0.217
G13 Signaling Pathway WP524	0.755		Canonical and non-canonical Notch signaling WP3845	0.217
Gastrin signaling pathway WP4659	0.744		Eicosanoid Synthesis WP167	0.217
Angiogenesis WP1539	0.744		FGFR3 signaling in chondrocyte proliferation and terminal differentiation WP4767	0.217
NAD Metabolism in Oncogene-Induced Senescence and Mitochondrial Dysfunction-Associated Senescence WP5046	0.744		Apoptosis WP254	0.205
Sphingolipid Metabolism (general overview) WP4725	0.744		Eicosanoid metabolism via lipooxygenases (LOX) WP4721	0.205
Ferroptosis WP4313	0.744		PDGFR-beta pathway WP3972	0.205
IL-5 signaling pathway WP127	0.744		Eicosanoid metabolism via cyclooxygenases (COX) WP4719	0.205
PDGF Pathway WP2526	0.744		Inflammatory Response Pathway WP453	0.205
Leptin signaling pathway WP2034	0.741		One-carbon metabolism WP241	0.205
Signal Transduction of S1P Receptor WP26	0.719		ncRNAs involved in Wnt signaling in hepatocellular carcinoma WP4336	0.205
Sphingolipid Metabolism (integrated pathway) WP4726	0.719		NRF2 pathway WP2884	0.205
B Cell Receptor Signaling Pathway WP23	0.719		Constitutive Androstane Receptor Pathway WP2875	0.2
MAPK Signaling Pathway WP382	0.719		Mammary gland development pathway - Pregnancy and lactation (Stage 3 of 4) WP2817	0.2
MET in type 1 papillary renal cell carcinoma WP4205	0.719		SARS-CoV-2 mitochondrial interactions WP5038	0.2
Regulatory circuits of the STAT3 signaling pathway WP4538	0.715		Hepatitis B infection WP4666	0.2
IL-2 signaling pathway WP49	0.705		Alpha 6 Beta 4 signaling pathway WP244	0.2
PPAR-alpha pathway WP2878	0.693		Oxidative Stress WP408	0.2
Biomarkers for urea cycle disorders WP4583	0.692		Pregnane X receptor pathway WP2876	0.2
Computational Model of Aerobic Glycolysis WP4629	0.692		Purinergic signaling WP4900	0.2
IL-10 Anti-inflammatory Signaling Pathway WP4495	0.692		Resistin as a regulator of inflammation WP4481	0.2
MAPK and NFkB signaling pathways inhibited by Yersinia YopJ WP3849	0.692		Type 2 papillary renal cell carcinoma WP4241	0.196
Genes controlling nephrogenesis WP4823	0.692		p38 MAPK Signaling Pathway WP400	0.196
Fragile X Syndrome WP4549	0.682		LncRNA involvement in canonical Wnt signaling and colorectal cancer WP4258	0.193
Integrated Cancer Pathway WP1971	0.668		Photodynamic therapy-induced NF-kB survival signaling WP3617	0.193
Brain-derived neurotrophic factor (BDNF) signaling pathway WP2380	0.657		Thyroid hormones production and their peripheral downstream signaling effects WP4746	0.193
Nephrotic syndrome WP4758	0.651		Wnt signaling in kidney disease WP4150	0.188
MFAP5-mediated ovarian cancer cell motility and invasiveness WP3301	0.651		Factors and pathways affecting insulin-like growth factor (IGF1)-Akt signaling WP3850	0.182
Neuroinflammation WP4919	0.651		Chemokine signaling pathway WP3929	0.182
Purine metabolism WP4792	0.651		Sleep regulation WP3591	0.182
G1 to S cell cycle control WP45	0.644		Parkinson's disease pathway WP2371	0.182
7q11.23 copy number variation syndrome WP4932	0.643		Neural Crest Differentiation WP2064	0.179
Lipid Metabolism Pathway WP3965	0.624		IL-5 signaling pathway WP127	0.179
PDGFR-beta pathway WP3972	0.624		Neural Crest Cell Migration during Development WP4564	0.179
Endoplasmic reticulum stress response in coronavirus infection WP4861	0.616		Oxidative Damage WP3941	0.179
Thymic Stromal LymphoPoietin (TSLP) Signaling Pathway WP2203	0.616		PDGF Pathway WP2526	0.179
Osteoblast Signaling WP322	0.613		7q11.23 copy number variation syndrome WP4932	0.179
Sphingolipid pathway WP1422	0.6		Focal Adhesion-PI3K-Akt-mTOR-signaling pathway WP3932	0.179
Exercise-induced Circadian Regulation WP410	0.597		Vitamin D-sensitive calcium signaling in depression WP4698	0.179
Structural Pathway of Interleukin 1 (IL-1) WP2637	0.578		IL-2 signaling pathway WP49	0.177
Base Excision Repair WP4752	0.578		Thermogenesis WP4321	0.177
Ethanol effects on histone modifications WP3996	0.578		Genes controlling nephrogenesis WP4823	0.177
Major receptors targeted by epinephrine and norepinephrine WP4589	0.577		IL-6 signaling pathway WP364	0.177
Sterol regulatory element-binding proteins (SREBP) signaling WP1982	0.571		Neural Crest Cell Migration in Cancer WP4565	0.177
Angiopoietin Like Protein 8 Regulatory Pathway WP3915	0.571		Integrated Cancer Pathway WP1971	0.174
Photodynamic therapy-induced AP-1 survival signaling. WP3611	0.566		Interleukin-11 Signaling Pathway WP2332	0.174
Parkin-Ubiquitin Proteasomal System pathway WP2359	0.564		Prostaglandin Synthesis and Regulation WP98	0.17
IL17 signaling pathway WP2112	0.564		Aryl Hydrocarbon Receptor Netpath WP2586	0.168
Monoamine Transport WP727	0.564		Metapathway biotransformation Phase I and II WP702	0.168
TCA Cycle and Deficiency of Pyruvate Dehydrogenase complex (PDHc) WP2453	0.546		Thymic Stromal LymphoPoietin (TSLP) Signaling Pathway WP2203	0.168
TNF-alpha signaling pathway WP231	0.543		NO/cGMP/PKG mediated Neuroprotection WP4008	0.168
Resistin as a regulator of inflammation WP4481	0.543		Wnt signaling WP428	0.168
Signal transduction through IL1R WP4496	0.543		Phosphoinositides metabolism WP4971	0.159
Non-small cell lung cancer WP4255	0.537		Photodynamic therapy-induced AP-1 survival signaling. WP3611	0.158
Epithelial to mesenchymal transition in colorectal cancer WP4239	0.528		DNA Repair Pathways Full Network WP4946	0.158
Signaling of Hepatocyte Growth Factor Receptor WP313	0.528		Synaptic Vesicle Pathway WP2267	0.158
Apoptosis-related network due to altered Notch3 in ovarian cancer WP2864	0.528		Copper homeostasis WP3286	0.158
Cardiac Progenitor Differentiation WP2406	0.528		Wnt Signaling Pathway WP363	0.158
Phosphodiesterases in neuronal function WP4222	0.528		Netrin-UNC5B signaling pathway WP4747	0.158
Mitochondrial CIV Assembly WP4922	0.503		One-carbon metabolism and related pathways WP3940	0.158
Inhibition of exosome biogenesis and secretion by Manumycin A in CRPC cells WP4301	0.489		Apoptosis-related network due to altered Notch3 in ovarian cancer WP2864	0.155
TGF-B Signaling in Thyroid Cells for Epithelial-Mesenchymal Transition WP3859	0.489		IL-4 signaling pathway WP395	0.153
Host-pathogen interaction of human coronaviruses - MAPK signaling WP4877	0.483		Hematopoietic Stem Cell Differentiation WP2849	0.153
Hippo-Merlin Signaling Dysregulation WP4541	0.479		Pathogenic Escherichia coli infection WP2272	0.153
Mitochondrial complex I assembly model OXPHOS system WP4324	0.478		RANKL/RANK signaling pathway WP2018	0.153
Photodynamic therapy-induced HIF-1 survival signaling WP3614	0.467		Complement and Coagulation Cascades WP558	0.143
15q13.3 copy number variation syndrome WP4942	0.467		Pre-implantation embryo WP3527	0.143
Apoptosis Modulation by HSP70 WP384	0.467		Kit receptor signaling pathway WP304	0.141
Extracellular vesicles in the crosstalk of cardiac cells WP4300	0.467		Modulators of TCR signaling and T cell activation WP5072	0.136
Amyotrophic lateral sclerosis (ALS) WP2447	0.45		Notch Signaling Pathway Netpath WP61	0.136
Nuclear receptors WP170	0.45		T-Cell antigen Receptor (TCR) pathway during Staphylococcus aureus infection WP3863	0.134
Hematopoietic Stem Cell Gene Regulation by GABP alpha/beta Complex WP3657	0.44		Genotoxicity pathway WP4286	0.134
Hereditary leiomyomatosis and renal cell carcinoma pathway WP4206	0.44		Endochondral Ossification with Skeletal Dysplasias WP4808	0.134
Kit receptor signaling pathway WP304	0.44		Endochondral Ossification WP474	0.134
Linoleic acid metabolism known to be affected by coronavirus infection WP4853	0.428		G1 to S cell cycle control WP45	0.134
Mitochondrial fatty acid synthesis pathway WP4317	0.428		Oncostatin M Signaling Pathway WP2374	0.132
TCA Cycle Nutrient Utilization and Invasiveness of Ovarian Cancer WP2868	0.428		Brain-derived neurotrophic factor (BDNF) signaling pathway WP2380	0.13
Bladder cancer WP2828	0.421		Sterol regulatory element-binding proteins (SREBP) signaling WP1982	0.123
Oxidative Damage WP3941	0.421		Folate Metabolism WP176	0.123
Globo Sphingolipid Metabolism WP1424	0.421		Glucocorticoid Receptor Pathway WP2880	0.122
Modulators of TCR signaling and T cell activation WP5072	0.418		Integrated breast cancer pathway WP1984	0.12
Integrated breast cancer pathway WP1984	0.409		Non-small cell lung cancer WP4255	0.12
Adipogenesis WP236	0.402		Chromosomal and microsatellite instability in colorectal cancer WP4216	0.12
NAD+ biosynthetic pathways WP3645	0.402		Breast cancer pathway WP4262	0.12
Purine metabolism and related disorders WP4224	0.402		Peptide GPCRs WP24	0.119
STING pathway in Kawasaki-like disease and COVID-19 WP4961	0.402		Cytosolic DNA-sensing pathway WP4655	0.118
Common Pathways Underlying Drug Addiction WP2636	0.394		Sudden Infant Death Syndrome (SIDS) Susceptibility Pathways WP706	0.118
mir-124 predicted interactions with cell cycle and differentiation WP3595	0.387		Leptin signaling pathway WP2034	0.118
Pilocytic astrocytoma WP2253	0.387		EGF/EGFR signaling pathway WP437	0.112
Robo4 and VEGF Signaling Pathways Crosstalk WP3943	0.387		Glioblastoma signaling pathways WP2261	0.105
Ebstein-Barr virus LMP1 signaling WP262	0.387		Alzheimer's disease WP2059	0.104
Estrogen signaling pathway WP712	0.387		EGFR Tyrosine Kinase Inhibitor Resistance WP4806	0.103
Immune response to tuberculosis WP4197	0.387		Pyrimidine metabolism WP4022	0.103
Vitamin A and carotenoid metabolism WP716	0.387		Retinoblastoma gene in cancer WP2446	0.101
Retinoblastoma gene in cancer WP2446	0.385		Allograft Rejection WP2328	0.101
Neurodegeneration with brain iron accumulation (NBIA) subtypes pathway WP4577	0.377		Cytoplasmic Ribosomal Proteins WP477	0.101
Nucleotide Excision Repair WP4753	0.377		Pancreatic adenocarcinoma pathway WP4263	0.101
Renin-angiotensin-aldosterone system (RAAS) WP4756	0.377		ErbB signaling pathway WP673	0.0979
IL1 and megakaryocytes in obesity WP2865	0.377		TNF-alpha signaling pathway WP231	0.0975
Photodynamic therapy-induced NFE2L2 (NRF2) survival signaling WP3612	0.377		B Cell Receptor Signaling Pathway WP23	0.0907
Triacylglyceride synthesis WP325	0.377		Complement system WP2806	0.0907
Unfolded protein response WP4925	0.377		Toll-like Receptor Signaling Pathway WP75	0.0811
Urea cycle and associated pathways WP4595	0.377		Cell cycle WP179	0.0571
Insulin Signaling WP481	0.374		Fragile X Syndrome WP4549	0.0571
ATM Signaling Network in Development and Disease WP3878	0.374		mRNA Processing WP411	0.0527
p53 transcriptional gene network WP4963	0.374		22q11.2 copy number variation syndrome WP4657	0.0488
Hypothesized Pathways in Pathogenesis of Cardiovascular Disease WP3668	0.374		Ectoderm Differentiation WP2858	0.0455
Mammalian disorder of sexual development WP4842	0.374		Regulation of toll-like receptor signaling pathway WP1449	0.0455
MTHFR deficiency WP4288	0.374		Endoderm differentiation WP2853	0.0455
Physiological and pathological hypertrophy of the heart WP1528	0.374		Male infertility WP4673	0.0455
Activation of NLRP3 Inflammasome by SARS-CoV-2 WP4876	0.374		Mesodermal commitment pathway WP2857	0.0455
Arachidonate Epoxygenase / Epoxide Hydrolase WP678	0.374		Calcium Regulation in the Cardiac Cell WP536	0.0455
Disorders of the Krebs cycle WP4236	0.374		Regulation of Actin Cytoskeleton WP51	0.0455
Hypothetical Craniofacial Development Pathway WP3655	0.374		GPCRs, Class A Rhodopsin-like WP455	0.0455
MicroRNA for Targeting Cancer Growth and Vascularization in Glioblastoma WP3593	0.374		Ras signaling WP4223	0.0266
Aryl Hydrocarbon Receptor Pathway WP2873	0.374		Circadian rhythm related genes WP3594	0.0215
Cholesterol metabolism (includes both Bloch and Kandutsch-Russell pathways) WP4718	0.374		MAPK Signaling Pathway WP382	0.0118
Translation inhibitors in chronically activated PDGFRA cells WP4566	0.374
Regulation of toll-like receptor signaling pathway WP1449	0.369
AMP-activated protein kinase (AMPK) signaling WP1403	0.365
Mechanoregulation and pathology of YAP/TAZ via Hippo and non-Hippo mechanisms WP4534	0.362
EPO Receptor Signaling WP581	0.362
Glucuronidation WP698	0.362
Differentiation Pathway WP2848	0.354
Spinal Cord Injury WP2431	0.354
miRNA regulation of DNA damage response WP1530	0.354
1q21.1 copy number variation syndrome WP4905	0.354
Follicle Stimulating Hormone (FSH) signaling pathway WP2035	0.354
ApoE and miR-146 in inflammation and atherosclerosis WP3926	0.354
Caloric restriction and aging WP4191	0.354
Ketogenesis and Ketolysis WP4742	0.354
Mitochondrial CII Assembly WP4920	0.354
Peroxiredoxin 2 induced ovarian failure WP4873	0.354
Phase I biotransformations, non P450 WP136	0.354
Cell cycle WP179	0.345
16p11.2 proximal deletion syndrome WP4949	0.325
Cannabinoid receptor signaling WP3869	0.322
Gastric Cancer Network 1 WP2361	0.322
ATR Signaling WP3875	0.322
Composition of Lipid Particles WP3601	0.322
NLR Proteins WP288	0.322
Autophagy WP4923	0.31
Cell migration and invasion through p75NTR WP4561	0.31
Neural Crest Differentiation WP2064	0.31
mRNA Processing WP411	0.31
Wnt signaling pathway and pluripotency WP399	0.31
Interferon type I signaling pathways WP585	0.31
Toll-like Receptor Signaling related to MyD88 WP3858	0.31
Aspirin and miRNAs WP4707	0.31
Ethanol metabolism resulting in production of ROS by CYP2E1 WP4269	0.31
Interleukin-1 Induced Activation of NF-kappa-B WP3656	0.31
Leptin and adiponectin WP3934	0.31
Liver X receptor pathway WP2874	0.31
Non-homologous end joining WP438	0.31
SARS-CoV-2 and COVID-19 Pathway WP4846	0.31
Trans-sulfuration pathway WP2333	0.31
Type III interferon signaling WP2113	0.31
Vitamin D Metabolism WP1531	0.31
Toll-like Receptor Signaling Pathway WP75	0.308
Development and heterogeneity of the ILC family WP3893	0.297
Hair Follicle Development: Organogenesis - Part 2 of 3 WP2839	0.297
DNA IR-damage and cellular response via ATR WP4016	0.295
Serotonin Transporter Activity WP1455	0.287
Host-pathogen interaction of human coronaviruses - interferon induction WP4880	0.287
MAPK Cascade WP422	0.287
Purinergic signaling WP4900	0.287
Proximal tubule transport WP4917	0.285
Pre-implantation embryo WP3527	0.276
TGF-beta receptor signaling in skeletal dysplasias WP4816	0.276
BDNF-TrkB Signaling WP3676	0.276
Alanine and aspartate metabolism WP106	0.265
Overview of leukocyte-intrinsic Hippo pathway functions WP4542	0.264
Photodynamic therapy-induced NF-kB survival signaling WP3617	0.264
Dopamine metabolism WP2436	0.245
Ganglio Sphingolipid Metabolism WP1423	0.245
Homologous recombination WP186	0.245
Melatonin metabolism and effects WP3298	0.245
miRNAs involvement in the immune response in sepsis WP4329	0.245
Neovascularisation processes WP4331	0.245
Overview of interferons-mediated signaling pathway WP4558	0.245
Type II interferon signaling (IFNG) WP619	0.245
Endometrial cancer WP4155	0.239
Genotoxicity pathway WP4286	0.239
Lung fibrosis WP3624	0.239
Allograft Rejection WP2328	0.239
Parkinson's disease pathway WP2371	0.238
Riboflavin and CoQ disorders WP5037	0.236
ESC Pluripotency Pathways WP3931	0.236
Pathways affected in adenoid cystic carcinoma WP3651	0.225
Cysteine and methionine catabolism WP4504	0.225
Fatty Acid Omega Oxidation WP206	0.225
FOXP3 in COVID-19 WP5063	0.225
GPCRs, Class C Metabotropic glutamate, pheromone WP501	0.225
Mammary gland development pathway - Embryonic development (Stage 1 of 4) WP2813	0.225
Phytochemical activity on NRF2 transcriptional activation WP3	0.225
Neural Crest Cell Migration during Development WP4564	0.225
Histone Modifications WP2369	0.219
Nucleotide-binding Oligomerization Domain (NOD) pathway WP1433	0.219
Vitamin D-sensitive calcium signaling in depression WP4698	0.219
DNA damage response WP707	0.219
Classical pathway of steroidogenesis with glucocorticoid and mineralocorticoid metabolism WP4523	0.219
ID signaling pathway WP53	0.219
Interactome of polycomb repressive complex 2 (PRC2) WP2916	0.219
MAPK pathway in congenital thyroid cancer WP4928	0.219
Metabolic pathway of LDL, HDL and TG, including diseases WP4522	0.219
Mitochondrial complex III assembly WP4921	0.219
Tryptophan catabolism leading to NAD+ production WP4210	0.219
Tryptophan metabolism WP465	0.216
Eukaryotic Transcription Initiation WP405	0.214
Neural Crest Cell Migration in Cancer WP4565	0.214
Amplification and Expansion of Oncogenic Pathways as Metastatic Traits WP3678	0.214
Cells and molecules involved in local acute inflammatory response WP4493	0.214
Cori Cycle WP1946	0.214
IL-9 signaling pathway WP22	0.214
Leptin Insulin Overlap WP3935	0.214
Nephrogenesis WP5052	0.214
NOTCH1 regulation of endothelial cell calcification WP3413	0.214
Regulation of Wnt/B-catenin Signaling by Small Molecule Compounds WP3664	0.214
Pathways Regulating Hippo Signaling WP4540	0.21
Non-genomic actions of 1,25 dihydroxyvitamin D3 WP4341	0.21
Heart Development WP1591	0.21
4-hydroxytamoxifen, Dexamethasone, and Retinoic Acids Regulation of p27 Expression WP3879	0.204
Proteoglycan biosynthesis WP4784	0.204
TCA Cycle (aka Krebs or citric acid cycle) WP78	0.204
Prostaglandin Synthesis and Regulation WP98	0.204
Envelope proteins and their potential roles in EDMD physiopathology WP4535	0.196
Regulation of Microtubule Cytoskeleton WP2038	0.196
Farnesoid X receptor pathway WP2879	0.195
Host-pathogen interaction of human coronaviruses - autophagy WP4863	0.195
Mitochondrial Gene Expression WP391	0.195
Nucleotide metabolism WP404	0.195
Development of ureteric collection system WP5053	0.194
Energy Metabolism WP1541	0.194
Cytosolic DNA-sensing pathway WP4655	0.194
Metabolism of Spingolipids in ER and Golgi apparatus WP4142	0.186
Serotonin Receptor 2 and ELK-SRF/GATA4 signaling WP732	0.186
Phosphoinositides metabolism WP4971	0.179
Galanin receptor pathway WP4970	0.177
Nicotine Activity on Dopaminergic Neurons WP1602	0.177
Urea cycle and metabolism of amino groups WP497	0.177
Synaptic signaling pathways associated with autism spectrum disorder WP4539	0.175
Synaptic Vesicle Pathway WP2267	0.172
Complement Activation WP545	0.172
FGF23 signaling in hypophosphatemic rickets and related disorders WP4790	0.172
Regulation of apoptosis by parathyroid hormone-related protein WP3872	0.172
Transcription factor regulation in adipogenesis WP3599	0.172
Ectoderm Differentiation WP2858	0.172
DNA damage response (only ATM dependent) WP710	0.168
Wnt Signaling Pathway WP363	0.168
Blood Clotting Cascade WP272	0.167
Cancer immunotherapy by PD-1 blockade WP4585	0.167
Hippo-Yap signaling pathway WP4537	0.167
Kynurenine Pathway and links to Cellular Senescence WP5044	0.167
NRF2-ARE regulation WP4357	0.167
TGF-beta Receptor Signaling WP560	0.159
Circadian rhythm related genes WP3594	0.159
Kallmann's Syndrome WP5074	0.159
DNA IR-double strand breaks and cellular response via ATM WP3959	0.155
Differentiation of white and brown adipocyte WP2895	0.154
Glycosylation and related congenital defects WP4521	0.154
IL-7 signaling pathway WP205	0.154
Relationship between inflammation, COX-2 and EGFR WP4483	0.154
Wnt/beta-catenin signaling pathway in leukemia WP3658	0.144
Complement and Coagulation Cascades WP558	0.142
DNA Repair Pathways Full Network WP4946	0.142
Eicosanoid Synthesis WP167	0.142
FGFR3 signaling in chondrocyte proliferation and terminal differentiation WP4767	0.142
Intracellular trafficking proteins involved in CMT neuropathy WP4856	0.142
Intraflagellar transport proteins binding to dynein WP4532	0.142
Photodynamic therapy-induced unfolded protein response WP3613	0.142
Novel intracellular components of RIG-I-like receptor (RLR) pathway WP3865	0.137
Oxidative phosphorylation WP623	0.137
TLR4 Signaling and Tolerance WP3851	0.136
Notch Signaling Pathway Netpath WP61	0.133
RAS and bradykinin pathways in COVID-19 WP4969	0.131
Statin inhibition of cholesterol production WP430	0.131
3q29 copy number variation syndrome WP4906	0.129
Extracellular vesicle-mediated signaling in recipient cells WP2870	0.129
Glycerophospholipid Biosynthetic Pathway WP2533	0.129
Matrix Metalloproteinases WP129	0.129
Oligodendrocyte specification and differentiation, leading to myelin components for CNS WP4304	0.129
One-carbon metabolism WP241	0.129
Gastric Cancer Network 2 WP2363	0.127
SARS coronavirus and innate immunity WP4912	0.127
Trans-sulfuration and one-carbon metabolism WP2525	0.127
Tumor suppressor activity of SMARCB1 WP4204	0.127
Type I interferon induction and signaling during SARS-CoV-2 infection WP4868	0.127
Complement system WP2806	0.126
Constitutive Androstane Receptor Pathway WP2875	0.124
Mammary gland development pathway - Pregnancy and lactation (Stage 3 of 4) WP2817	0.124
White fat cell differentiation WP4149	0.124
SARS-CoV-2 innate immunity evasion and cell-specific immune response WP5039	0.124
Alpha 6 Beta 4 signaling pathway WP244	0.121
Fluoropyrimidine Activity WP1601	0.121
Pregnane X receptor pathway WP2876	0.121
p38 MAPK Signaling Pathway WP400	0.115
Zinc homeostasis WP3529	0.104
MECP2 and Associated Rett Syndrome WP3584	0.103
Effect of progerin on genes involved in Hutchinson-Gilford progeria syndrome WP4320	0.1
Endoderm differentiation WP2853	0.097
mBDNF and proBDNF regulation of GABA neurotransmission WP4829	0.097
Kisspeptin/kisspeptin receptor system in the ovary WP4871	0.093
Joubert Syndrome WP4656	0.092
ATM Signaling Pathway WP2516	0.091
Microglia Pathogen Phagocytosis Pathway WP3937	0.091
Fibrin Complement Receptor 3 Signaling Pathway WP4136	0.087
Metabolic reprogramming in colon cancer WP4290	0.084
Splicing factor NOVA regulated synaptic proteins WP4148	0.084
Hedgehog Signaling Pathway WP4249	0.077
Breast cancer pathway WP4262	0.075
Notch Signaling WP268	0.075
Oxysterols derived from cholesterol WP4545	0.072
Rett syndrome causing genes WP4312	0.066
Selenium Micronutrient Network WP15	0.064
Vitamin B12 metabolism WP1533	0.062
Copper homeostasis WP3286	0.057
The Overlap Between Signal Transduction Pathways that Contribute to a Range of LMNA Laminopathies WP4879	0.05
Genes related to primary cilium development (based on CRISPR) WP4536	0.04
Prader-Willi and Angelman Syndrome WP3998	0.04
TYROBP causal network in microglia WP3945	0.04
Metapathway biotransformation Phase I and II WP702	0.039
Male infertility WP4673	0.039
Folate Metabolism WP176	0.03
Wnt signaling WP428	0.03
ncRNAs involved in Wnt signaling in hepatocellular carcinoma WP4336	0.014
Vitamin D Receptor Pathway WP2877	0.014
Cytoplasmic Ribosomal Proteins WP477	0.014
LncRNA involvement in canonical Wnt signaling and colorectal cancer WP4258	0.012
Osteoblast differentiation WP4787	0.005
Ciliopathies WP4803	0.004

## Sheet: Fig9
Fig9A, B				Fig9C				Fig9D
Group	PC1	PC2		Group	PC1 of mitochondrial LC-fatty acid beta-oxidation	FAPs adipogenic differentiation NES		Group	ACSL1	ACSL3	CPT1	CPT2	VLCAD	MCAD
Aged resistance exercise	2.2727	-0.917359		Aged resistance exercise	2.2727	2.881		Aged resistance exercise	0.1147	-0.0362	-0.0851	0.0295	0.1687	-0.0484
Aged resistance exercise	2.27928	0.418099		Aged resistance exercise	2.27928	2.439		Aged resistance exercise	0.0816	0.0371	0.0091	0.0402	-0.02	0.2172
Aged resistance exercise	0.842892	1.70859		Aged resistance exercise	0.842892	1.766		Aged resistance exercise	-0.0071	0.2093	0.1437	-0.159	-0.0741	0.27
Aged resistance exercise	1.20098	1.61632		Aged resistance exercise	1.20098	2.218		Aged resistance exercise	0.1212	0.1857	0.038	-0.059	0.0136	0.0943
Aged resistance exercise	1.49673	-0.0227092		Aged resistance exercise	1.49673	2.148		Aged resistance exercise	0.0549	0.0028	-0.0687	-0.072	0.1947	0.1977
Aged immobilization	-3.21456	-2.28636		Aged immobilization	-3.21456	-1.678		Aged immobilization	-0.7745	-0.4307	-0.5231	-0.2609	-0.1562	-0.2367
Aged immobilization	-3.01577	-0.163058		Aged immobilization	-3.01577	-1.78		Aged immobilization	-0.8439	-0.2013	-0.3761	-0.242	-0.2705	-0.054
Young resistance exercise	1.59753	-2.44637
Young resistance exercise	2.39825	0.198605
Young resistance exercise	1.60013	-1.69657
Young immobilization	-5.29051	-1.24032
Young immobilization	-2.16764	4.83112
